# Supplementary material for: AAV vector-mediated in vivo reprogramming into pluripotency
Source: Nat Commun. 2018 Jul 9;9:2651. doi: 10.1038/s41467-018-05059-x (PMC6037684; doi:10.1038/s41467-018-05059-x)
Supplement: Supplementary file 3 — Supplementary Data 1 [file 41467_2018_5059_MOESM3_ESM.xlsx]

## Sheet: In vitro
Supplementary Data 1. Overview of all iPSC clones generated in vitro (IVT, tab "In vitro") or in vivo (IVV, tab "In vivo").
	AAV-DJ (vg / cell)
IVT-iPSC #	Oct-3/4	Klf4	Sox2	c-Myc	Ascorbic acid	Shown in Figure
1	40000	10000	10000	10000	-	1d-e; 4a,c-d; S5a-b; S11a-b
2	40000	10000	10000	10000	-	4a,c-d; S5a-b
3	40000	10000	10000	10000	-	4a,c-d; S5a-b
4	40000	10000	10000	10000	-	4a,c-d; S5a-b
5	40000	10000	10000	10000	-	4a,c-d; S5a-b
6	40000	10000	10000	10000	-	4a,c-d
7	4000	1000	1000	1000	-	4a,c-d; S5a-b; S11a-b
8	4000	1000	1000	1000	-	4a,c-d; S5a-b
9	4000	1000	1000	1000	-	4a,c-d; S5a-b
10	4000	1000	1000	1000	-	4a,c-d; S5a-b; S11a-b
11	4000	1000	1000	1000	-	4a,c-d; S5b
12	4000	1000	1000	1000	-	1a-b; 4a,c-d; S4b; S5a-b; S11a-b
13	4000	1000	1000	1000	-	4a,c-d; S5a-b
14	4000	1000	1000	1000	-	S5a-b
15	4000	1000	1000	1000	-	S5b
16	40000	10000	10000	10000	-	4a,c-d; S5b
17	40000	10000	10000	10000	-	4a,c-d
18	40000	10000	10000	10000	-	4a,c-d
19	4000	1000	1000	1000	+	1c
20	4000	1000	1000	1000	+	1c
21	4000	1000	1000	1000	+	1c
22	4000	1000	1000	1000	+	1c; 4a,c-d
23	4000	1000	1000	1000	+	1c
24	4000	1000	1000	1000	+	1c
25	40000	10000	10000	10000	+	1c
26	40000	10000	10000	10000	+	1c
27	40000	10000	10000	10000	+	1c
28	40000	10000	10000	10000	+	1c; 4a,c-d
	Fully reprogrammed
	At least partially reprogrammed
	Reprogramming status not fully determined
Note: The prefix "S" in the figure list indicates a Supplementary figure.

## Sheet: In vivo
Supplementary Table 1. Overview of all iPSC clones generated in vitro (IVT, tab "In vitro") or in vivo (IVV, tab "In vivo")
	Mouse # - assay #	AAV8 (vg / mouse)
IVV-iPSC #	(see Supp. Table 3)	Oct-3/4	Klf4	Sox2	c-Myc	iPSC isolated from	Shown in Figure
1	1 - 2	200000000000	200000000000	200000000000	200000000000	Blood	3b-d
2	1 - 2	200000000000	200000000000	200000000000	200000000000	Blood	3b-d
3	1 - 2	200000000000	200000000000	200000000000	200000000000	Blood	3b-d
4	1 - 2	200000000000	200000000000	200000000000	200000000000	Blood	3b-d
5	1 - 2	200000000000	200000000000	200000000000	200000000000	Blood	3b-d
6	1 - 2	200000000000	200000000000	200000000000	200000000000	Bone marrow	3b-d
7	1 - 2	200000000000	200000000000	200000000000	200000000000	Bone marrow	3b-d
8	1 - 2	200000000000	200000000000	200000000000	200000000000	Bone marrow	3b-d
9	1 - 2	200000000000	200000000000	200000000000	200000000000	Teratoma	2d; 3b-d
10	1 - 2	200000000000	200000000000	200000000000	200000000000	Teratoma	3b-d
11	1 - 2	200000000000	200000000000	200000000000	200000000000	Teratoma	3b-d
12	2 - 2	200000000000	200000000000	200000000000	200000000000	Teratoma	3b-d
13	2 - 2	200000000000	200000000000	200000000000	200000000000	Teratoma	3b-d; S9a-b
14	3 - 2	200000000000	200000000000	200000000000	200000000000	Teratoma	3b-d; S8a-b; S9a-b
15	1 - 6	1000000000000	1000000000000	1000000000000	--- (GFP)	Teratoma	S9a-b; S10a-b
16	1 - 6	1000000000000	1000000000000	1000000000000	--- (GFP)	Teratoma	S10a-b
17	1 - 6	1000000000000	1000000000000	1000000000000	--- (GFP)	Teratoma	S10a-b
18	1 - 6	1000000000000	1000000000000	1000000000000	--- (GFP)	Teratoma	S10a-b
Note: The prefix "S" in the figure list indicates a Supplementary figure.
