# Supplementary material for: AAV vector-mediated in vivo reprogramming into pluripotency
Source: Nat Commun. 2018 Jul 9;9:2651. doi: 10.1038/s41467-018-05059-x (PMC6037684; doi:10.1038/s41467-018-05059-x)
Supplement: Supplementary file 4 — Supplementary Data 2 [file 41467_2018_5059_MOESM4_ESM.xlsx]

## Sheet: Tabelle1
Supplementary Data 2. Characterization of AAV vector integration sites in partially or fully reprogrammed iPSC clones.
Column "Orientation" indicates the orientation of the integrated vector with respect to the chromosome, i.e., in 5'-3' orientation (+) or 3'-5' (-).
Column "Seq_Count" indicates numbers of unique sequencing reads obtained.
Column "Gene_Strand" indicates whether the vector is integrated in the plus (+) or minus (-) DNA strand of the respective mouse chromosome.
Column "Gene Name" indicates the affected or nearest gene, respectively. Genes with an IS in an exon and associated with cancer according to both databases (see below) are highlighted in red; those who are associated with cancer in only one database are shown in orange.
Column "Dist_to_TSS" indicates vector integration within a gene and shows the distance to the transcription start site in base pairs.
Column "Upstream" indicates vector integration outside a gene and shows the distance to the transcription start site in base pairs.
Column "Downstream" indicates vector integration outside a gene and shows the distance to the end of the gene in base pairs.
Column "Regulation during reprogramming" indicates the regulation of the gene during reprogramming of MEF based on data extracted from the data repository www.stemformatics.org. D, day; up, upregulated; down, downregulated; =, no differential regulation; UDT, under detection threshold.
Column "Cancer-related" indicates if the gene has been related with cancer based on the information available in the database Genecards (http://www.genecards.org) or CCGD (http://ccgd-starrlab.oit.umn.edu/about.php).
Clone IVT-iPSC 1														Cancer-related
Chromosome	Integration site	Orientation	Seq_Count	RefSeq_ID	Gene_Strand	Gene_Name	Gene_Length [bp]	Dist_to_TSS [bp]	Upstream [bp]	Downstream [bp]	Intron or Exon	Technique	Regulation during reprogramming	Genecards	CCGD
chr11	69655539	+	2	NM_009235	+	Sox15	1691	502			Exon1	TES	Up from D5 to D16 (up in iPSC)	No	No
chr11	100516215	+	2	NM_001199296	-	Acly	51649	11785			Intron7	TES	=	Maybe	No
chr14	118235490	+	2	NM_177753	-	Sox21	3797	1540			Exon1	TES	Up	No	No
chr19	61236578	-	2	NM_009970	-	Csf2ra	4017		8160			TES	Down from D0 to D5, up from D5 to D8, down from D8 to D18	Maybe	No
chr2	180296374	+	2	NM_173031	-	Rbbp8nl	12234		6495			TES	Not found	No	No
chr17	25146952	+	5	NM_011930	+	Clcn7	28706	13558			Intron6	TES	Down from D0 to D2	No	No
chr17	25147218	-	50	NM_011930	+	Clcn7	28706	13824			Intron6	TES	Down from D0 to D2	No	No
Total: 7
Clone IVT-iPSC 4
Chromosome	Integration site	Orientation	Seq_Count	RefSeq_ID	Gene_Strand	Gene_Name	Gene_Length [bp]	Dist_to_TSS [bp]	Upstream [bp]	Downstream [bp]	Intron_Exon	Technique	Regulation during reprogramming	Genecards	CCGD
chr14	79140957	+	2	NM_027906	+	Vwa8	353133	291779			Intron37	TES	Not found	No	No
chr14	87466337	-	2	NM_001253755	+	Tdrd3	98610	49754			Intron3	TES	Slightly down	No	Yes
chr18	74493383	+	2	NM_201600	+	Myo5b	328859	50764			Intron1	TES	Up from D2 to D5, down from D5 to D18	No	No
chr2	4994479	-	2	NM_001305259	-	Mcm10	21621	17865			Intron16	TES	Up from D0 to D2, down from D5 to D8, up from D8 to D18	No	No
chr4	77859969	-	2	NM_011211	-	Ptprd	2270659	351926			Intron2	TES	Down	No	Yes
chr5	122107848	+	2	NM_001289811	-	Ccdc63	26842			204		TES	UDT	No	No
chr6	48592549	-	2	NM_001079905	+	Repin1	5200		1334			TES	=	No	No
chr6	81269479	+	2	NM_001134743	+	Lrrtm4	791267			459336		TES	UDT	No	No
chr7	95438142	-	2	NM_011858	+	Tenm4	697918		772495			TES	Not found	No	No
chr7	142878755	-	2	NM_009377	-	Th	7191			14021		TES	UDT	No	Yes
chr8	27645920	+	2	NM_027618	+	Poteg	47503			150748		TES	UDT	No	No
chr9	100024697	+	2	NR_040763	+	4930519F24Rik	12371	2397			Intron2	TES	Not found	Not found	No
chrX	18987613	-	2	NR_029806	-	Mir221	95			158681		TES	UDT	Maybe	No
chr1	38046334	-	2	NM_198303	+	Eif5b	57570	48324			Intron17	TES	Slightly up from D2 to D5, down from D5 to D8	No	No
chr1	75873629	+	2	NM_009208	+	Slc4a3	13166			314198		TES	Down from D0 to D5, slightly up from D5 to D18	Yes	No
chr10	4712736	-	2	NR_126357	+	Esr1	281095	100747			Exon3	TES	UDT	Yes	Yes
chr10	54279928	+	2	NR_038016	+	Gm16998	5160			198847		TES	UDT	Not found	No
chr11	37600181	+	2	NR_131154	+	Gm12128	14178		58808			TES	UDT	Not found	No
chr11	105146705	+	2	NM_172567	+	Mettl2	14722			5559		TES	Slightly down from D0 to D8, slightly up from D8 to D18	No	No
chr12	108253300	+	2	NM_001159910	-	Ccdc85c	69073	22117			Intron1	TES	Up (also in iPSC)	No	No
chr14	118556110	+	2	NM_001163675	-	Abcc4	194240	120821			Intron19	TES	Up (also in iPSC)	Yes	Yes
chr15	59783638	+	2	NR_045076	-	Gm19510	6543			4779		TES	Not found	Not found	No
chr15	85677065	+	2	NR_110483	+	Lincppara	3752		26708			TES	Not found	Not found	Not found
chr18	4667947	+	2	NM_001081963	+	9430020K01Rik	47941	33018			Intron2	TES	Down (also in iPSC)	No	No
chr18	10181830	-	2	NM_009071	-	Rock1	117392		38			TES	=	No	No
chr18	59175310	+	2	NM_001081328	+	Chsy3	235997		30			TES	Down (also in iPSC)	No	No
chr18	60566365	+	2	NM_025776	+	Rbm22	11944	5579			Exon6	TES	Slightly down from D0 to D8, slightly up from D8 to D18	No	Yes
chr18	75395374	-	2	NM_001042660	+	Smad7	28570	28009			Exon4	TES	Slightly up from D5 to D8 (also up in iPSC)	No	Yes
chr3	25389931	-	2	NM_001163387	-	Nlgn1	721467			41910		TES	UDT	No	No
chr3	58589450	-	2	NM_001040396	+	Selt	16889	12792			Intron4	TES	Not found	No	Not found
chr4	22899868	-	2	NR_131335	+	Pnky	2579			406742		TES	Not found	No	Not found
chr4	149070531	+	2	NM_019781	-	Pex14	139278	29281			Intron2	TES	=	No	Yes
chr5	53785479	+	2	NM_144517	+	Tbc1d19	94754		24148			TES	Down (also in iPSC)	No	Yes
chr8	86813972	+	2	NM_030563	-	N4bp1	44120			27167		TES	=	No	No
chr8	114255471	+	2	NM_173016	+	Vat1l	168431	49831			Intron3	TES	=	No	No
chr9	120373603	-	2	NM_144557	+	Myrip	170762	69530			Intron2	TES	UDT	Maybe	Yes
chr9	124256807	+	2	NM_001243119	-	2010315B03Rik	20891			34997		TES	Not found	Not found	No
chrX	48843678	+	2	NM_001085499	-	Gm595	36248	34035			Intron19	TES	UDT	Not found	No
chrX	149081337	-	2	NM_011022	+	Ott	216689		6978			TES	Not found	Not found	No
chrX	149894076	+	2	NM_001114400	+	Gm15127	200504	109597			Intron3	TES	Not found	Not found	Yes
Total: 40
Clone IVT-iPSC 6
Chromosome	Integration site	Orientation	Seq_Count	RefSeq_ID	Gene_Strand	Gene_Name	Gene_Length [bp]	Dist_to_TSS [bp]	Upstream [bp]	Downstream [bp]	Intron_Exon	Technique	Regulation during reprogramming	Genecards	CCGD
chr10	98311009	+	3	NM_026482	+	Atp2b1	108619		604161			nrLAM-PCR	=	No	No
chr6	98158166	-	24	NM_001128092	-	Gm765	104741			79848		nrLAM-PCR	UDT	No	No
Total: 2
Clone IVT-iPSC 7
Chromosome	Integration site	Orientation	Seq_Count	RefSeq_ID	Gene_Strand	Gene_Name	Gene_Length [bp]	Dist_to_TSS [bp]	Upstream [bp]	Downstream [bp]	Intron_Exon	Technique	Regulation during reprogramming	Genecards	CCGD
chr11	54168554	+	1	NM_011031	+	P4ha2	30744			36887		nrLAM-PCR	Down	No	No
chr16	53404291	-	1	NM_009655	-	Alcam	204002		951294			nrLAM-PCR	Down	No	No
Total: 2
Clone IVT-iPSC 8
Chromosome	Integration site	Orientation	Seq_Count	RefSeq_ID	Gene_Strand	Gene_Name	Gene_Length [bp]	Dist_to_TSS [bp]	Upstream [bp]	Downstream [bp]	Intron_Exon	Technique	Regulation during reprogramming	Genecards	CCGD
chr10	60812995	-	2	NM_029770	-	Unc5b	68987	18586			Intron1	TES	Down	Maybe	No
chr11	73154703	-	2	NM_033321	+	P2rx5	12158		5827			TES	Down	No	No
chr11	120631211	+	2	NM_010756	-	Mafg	5197	2336			Intron1	TES	=	Yes	No
chr14	60473581	-	2	NM_001164705	+	Amer2	2718			92578		TES	UDT	Yes	Yes
chr15	41727727	-	2	NM_001130166	+	Oxr1	413566	280245			Intron3	TES	Down	No	Yes
chr4	108402200	-	2	NM_024198	-	Gpx7	6497	4513			Intron2	TES	Down	No	No
chr5	29476650	+	2	NM_019944	-	Mnx1	4648	1820			Intron1	TES	UDT	No	No
chr5	119525314	+	2	NR_045702	-	AW549542	10230			44815		TES	Not found	Not found	No
chr9	58255077	+	2	NM_026942	+	Stoml1	9361	1913			Intron2	TES	Down	No	No
chr10	125772871	-	2	NM_177152	+	Lrig3	49141		193348			TES	Down	No	Yes
chr12	36244977	+	2	NM_001177877	-	Lrrc72	43836	8421			Intron2	TES	Not found	No	No
chr16	23686108	-	2	NM_023386	+	Rtp4	4304			71886		TES	Down	No	No
chr18	5124861	+	2	NM_153153	+	Svil	72705			5568		TES	= (down in iPSC)	No	Yes
chr2	146457507	-	2	NM_001033348	-	Ralgapa2	270706	54497			Intron4	TES	Up	No	No
chr4	83826401	+	2	NM_001081012	+	Ccdc171	339126	300856			Intron25	TES	Not found	No	No
chr9	101903863	-	2	NM_001168296	-	Ephb1	432566			18265		TES	UDT	No	No
chr4	124595304	+	3	NR_045819	+	4933407E24Rik	6360			19766		TES	Not found	Not found	No
chr14	43300912	-	3	NM_027940	-	1700001F09Rik	5428			41472		TES	Not found	Not found	No
chr4	85154920	-	3	NM_175275	+	Cntln	247613			22999		TES	Down	No	No
chr13	30299987	-	58	NM_177322	+	Agtr1a	46512		36369			TES	Down	No	No
chr4	133825847	-	80	NM_001285505	-	Rps6ka1	40507			21444		TES	Up from D0 to D11, then slightly down (up in iPSC)	No	Yes
chr13	30299949	-	86	NM_177322	+	Agtr1a	46512		36407			TES	Down	No	No
Total: 22
Clone IVT-iPSC 9
Chromosome	Integration site	Orientation	Seq_Count	RefSeq_ID	Gene_Strand	Gene_Name	Gene_Length [bp]	Dist_to_TSS [bp]	Upstream [bp]	Downstream [bp]	Intron_Exon	Technique	Regulation during reprogramming	Genecards	CCGD
chr1	186185711	-	1	NM_146106	-	Lyplal1	29579	41298	68401			nrLAM-PCR	=	No	No
chr2	31100708	-	1	NM_001038700	-	Fnbp1	115801				Intron2	nrLAM-PCR	=	No	Yes
chr2	84791323	-	1	NM_019949	+	Ube2l6	11174		7505			nrLAM-PCR	Down	No	Yes
chr5	108386742	-	1	NM_008806	+	Pde6b	43370		1631			nrLAM-PCR	UDT	No	Yes
chr14	82147304	-	1	NM_001030294	+	Olfm4	21629			2125374		nrLAM-PCR	UDT	Yes	Yes
chr10	26021730	-	1	NM_029881	-	C030003D03Rik	87867	24471			Intron1	nrLAM-PCR	Down from D0 to D2, up from D2 to D5, down from D8 to D18	Not found	Not found
chr11	62975664	+	1	NM_025496	+	Cdrt4	41903	116407			Intron1	nrLAM-PCR	UDT	Not found	No
chr1	38130910	+	2	NM_019570	-	Rev1	76877		1248			TES	Slightly up	No	Yes
chr8	123732901	-	2	NR_040702	+	6030466F02Rik	5984		1057			TES	Not found	Not found	No
chr9	21092177	+	2	NR_038081	-	Gm38431	24495		169			TES	Not found	Not found	No
chr9	115234583	-	3	NM_148958	+	Osbpl10	164945	57322		2360		nrLAM-PCR	Up from D0 to D2, down from D15 to D18 (up in iPSC)	No	Yes
chr14	73209384	+	3	NM_009029	-	Rb1	130290				Intron20	nrLAM-PCR	Up from D0 to D5, remains high from D8 to D18	Yes	Yes
Total: 12
Clone IVT-iPSC 12
Chromosome	Integration site	Orientation	Seq_Count	RefSeq_ID	Gene_Strand	Gene_Name	Gene_Length [bp]	Dist_to_TSS [bp]	Upstream [bp]	Downstream [bp]	Intron_Exon	Technique	Regulation during reprogramming	Genecards	CCGD
chr16	32190515	+	2	NM_001033539	+	Bex6	7145			3571		TES	UDT	Not found	Yes
chr2	118179565	+	2	NM_027759	-	Fsip1	52079			25323		TES	UDT	No	No
chr3	94572047	+	2	NM_001082484	-	Snx27	85175	10669			Intron1	TES	=	No	Yes
chr5	121894556	+	2	NM_007804	-	Cux2	187610	153269			Intron5	TES	Up from D2 to D16	No	Yes
chr5	125180554	+	2	NM_001253905	-	Ncor2	162062		1340			TES	= (slightly down in iPSC)	No	Yes
chr6	127975870	+	2	NM_175414	-	Tspan9	182179	167708			Intron3	TES	Down	No	No
chr8	22350861	+	2	NM_199257	+	Tpte	87978	67420			Intron22	TES	UDT	No	No
chr5	23141776	+	8	NM_029990	+	Lhfpl3	529405	395583			Intron2	TES	UDT	No	Yes
Total: 8
Clone IVT-iPSC 13
Chromosome	Integration site	Orientation	Seq_Count	RefSeq_ID	Gene_Strand	Gene_Name	Gene_Length [bp]	Dist_to_TSS [bp]	Upstream [bp]	Downstream [bp]	Intron_Exon	Technique	Regulation during reprogramming	Genecards	CCGD
chr1	187749665	-	1	NM_011935	+	Esrrg	217026	6228	248194			nrLAM-PCR	UDT	Yes	Yes
chr3	105795108	-	1	NM_145541	-	Rap1a	73055				Intron1	nrLAM-PCR	=	Yes	Yes
chr5	37155776	+	1	NM_178394	+	Jakmip1	74380	33959		30481		nrLAM-PCR	Up from D8 to D16	No	No
chr10	72995222	+	1	NM_025635	+	Zwint	14895			325433		nrLAM-PCR	=	No	No
chr19	18526355	-	1	NM_017375	-	Ostf1	51450			54009		nrLAM-PCR	UDT	No	Yes
chr2	158257745	+	2	NM_177850	+	Bpi	26291		496			TES	UDT	No	No
chr6	119814191	-	5	NM_053204	-	Erc1	277355				Intron3	nrLAM-PCR	=	Yes	Yes
Total: 7
Clone IVT-iPSC 14
Chromosome	Integration site	Orientation	Seq_Count	RefSeq_ID	Gene_Strand	Gene_Name	Gene_Length [bp]	Dist_to_TSS [bp]	Upstream [bp]	Downstream [bp]	Intron_Exon	Technique	Regulation during reprogramming	Genecards	CCGD
chr2	156059851	-	1	NM_139151	+	Spag4	4287		5362			nrLAM-PCR	Slightly up from D8 to D18	No	No
chr3	31137863	-	1	NM_008770	+	Cldn11	14328	78073	12128			nrLAM-PCR	Up from D0 to D8, down from D8 to D18	No	No
chr6	104571117	-	1	NM_017383	+	Cntn6	370362				Intron2	nrLAM-PCR	UDT	No	No
chr13	111048564	-	1	NM_175497	+	Actbl2	2737		206449			nrLAM-PCR	UDT	No	No
chr15	29641185	-	1	NM_008729	+	Ctnnd2	856751		531408			nrLAM-PCR	UDT	Yes	No
chr1	115154668	-	2	NM_001077425	+	Cntnap5a	895538		530469			TES	UDT	No	Yes
chr1	180290814	+	2	NM_001128605	-	Psen2	29297		34514			TES	Slightly down from D0 to D5, slightly up from D5 to D18	No	Yes
chr11	68385302	+	2	NM_008744	-	Ntn1	177463	1524			Exon2	TES	Down from D0 to D5, up from D5 to D16 (up in iPSC)	Maybe	Yes
chr11	88573248	-	2	NM_054043	-	Msi2	378848	144981			Intron6	TES	Slightly up from D0 to D2, then down (but up in iPSC)	No	Yes
chr11	90535732	-	2	NM_011505	-	Stxbp4	161616	102376			Intron15	TES	Down from D0 to D11, up from D11 to D18	No	Yes
chr12	105226293	-	2	NM_001309484	-	Tcl1	5983		3556			TES	UDT (up in iPSC)	Yes	No
chr13	32167445	-	2	NM_146041	-	Gmds	518959	171099			Intron4	TES	Down	No	Yes
chr14	24510897	-	2	NM_207635	+	Rps24	5466			14751		TES	=	No	No
chr14	61680687	-	2	NR_028264	-	Dleu2	79538	1686			Intron1	TES	=	Yes	Yes
chr14	68063098	-	2	NM_010910	+	Nefl	3854		20786			TES	Up (also in iPSC)	No	Yes
chr15	5241331	-	2	NM_001136079	-	Ptger4	10789	2856			Intron2	TES	UDT	No	No
chr15	71554581	-	2	NM_177819	-	Fam135b	282161	173257			Intron3	TES	UDT	No	No
chr15	81858634	+	2	NM_020507	-	Tob2	10057		308			TES	Not found	No	Yes
chr19	24225119	-	2	NM_011597	-	Tjp2	130525		93			TES	Up (also in iPSC)	No	No
chr19	47207143	-	2	NM_021360	+	Neurl1a	80622	28323			Intron1	TES	Up from D0 to D2, = from D2 to D8, down from D8 to D18	Yes	Yes
chr2	65098687	-	2	NM_177025	-	Cobll1	150288	139939			Exon12	TES	Down from D2 to D18	No	Yes
chr2	74619675	+	2	NM_007967	-	Evx2	3804			35941		TES	UDT	No	No
chr2	137110177	+	2	NM_013822	-	Jag1	35070	6343			Intron2	TES	Slightly down from D0 to D2, slightly up from D2 to D18	No	No
chr3	129421932	-	2	NR_033594	+	Gm5712	1040		11741			TES	Not found	No	Not found
chr4	120813352	+	2	NM_001048168	-	Nfyc	74145	18227			Intron1	TES	Slightly up (also in iPSC)	No	Yes
chr5	24626201	+	2	NR_003953	+	1700022A21Rik	3408		19252			TES	UDT	Not found	No
chr5	53115367	-	2	NM_172710	-	Sel1l3	106370	98085			Intron23	TES	UDT (up in iPSC)	No	No
chr6	21980654	-	2	NM_023626	+	Ing3	26423			4617		TES	Slightly up from D0 to D2, slightly down from D2 to D8, slightly up from D8 to D18	Yes	Yes
chr6	23413993	-	2	NM_153163	-	Cadps2	576648	425428			Intron11	TES	UDT (up in iPSC)	No	Yes
chr6	51982672	+	2	NM_018773	-	Skap2	153385	29877			Intron4	TES	Slightly down	No	Yes
chr7	3655855	+	2	NM_146176	+	Cnot3	15841	10586			Exon11	TES	Slightly up	Yes	Yes
chr9	21420312	-	2	NM_021888	+	Qtrt1	8443			33		TES	Slightly up from D0 to D2, then down from D2 to D8, afterwards =	No	Yes
chr9	67478833	+	2	NM_001081242	-	Tln2	342619	80870			Intron1	TES	Down	No	No
chr6	127381715	-	3	NM_181402	+	Parp11	40517		72008			TES	Slightly up (down in iPSC)	Yes	Yes
Total: 34
Clone IVT-iPSC 16
Chromosome	Integration site	Orientation	Seq_Count	RefSeq_ID	Gene_Strand	Gene_Name	Gene_Length [bp]	Dist_to_TSS [bp]	Upstream [bp]	Downstream [bp]	Intron_Exon	Technique	Regulation during reprogramming	Genecards	CCGD
chr8	120771471	+	1	NM_008320	+	Irf8	20317			14779		nrLAM-PCR	Not found	No	No
chr9	19198713	-	1	NM_146567	-	Olfr843	942	116017		49743		nrLAM-PCR	UDT	No	No
chr9	40339747	+	1	NM_172768	-	Gramd1b	157858				Intron2	nrLAM-PCR	UDT	No	Yes
chr13	65476517	-	1	NM_178364	+	Zfp369	18942			178350		nrLAM-PCR	=	No	No
chr2	143814886	+	2	NM_008792	+	Pcsk2	270150	268753			Exon12	TES	UDT	Maybe	Yes
chr13	30300100	+	10	NM_177322	+	Agtr1a	46512		36256			nrLAM-PCR	Down	No	No
chr18	65248876	-	16	NR_105742	-	Mir466p	424163	370739			Intron4	TES	Not found	Not found	No
Total: 7
Clone IVT-iPSC 17
Chromosome	Integration site	Orientation	Seq_Count	RefSeq_ID	Gene_Strand	Gene_Name	Gene_Length [bp]	Dist_to_TSS [bp]	Upstream [bp]	Downstream [bp]	Intron_Exon	Technique	Regulation during reprogramming	Genecards	CCGD
chr3	26197827	+	1	NM_138666	-	Nlgn1	900069				Intron1	nrLAM-PCR	UDT	No	No
chr18	74459167	+	1	NM_201600	+	Myo5b	328859	14467			Intron1	nrLAM-PCR	Up from D2 to D5, down from D5 to D18	No	No
chr5	125254804	+	11	NM_016741	-	Scarb1	63985	16548		22286		nrLAM-PCR	=	No	Yes
Total: 3
Clone IVT-iPSC 18
Chromosome	Integration site	Orientation	Seq_Count	RefSeq_ID	Gene_Strand	Gene_Name	Gene_Length [bp]	Dist_to_TSS [bp]	Upstream [bp]	Downstream [bp]	Intron_Exon	Technique	Regulation during reprogramming	Genecards	CCGD
chr2	165870221	+	1	NM_027230	-	Zmynd8	100535				Intron2	nrLAM-PCR	=	No	No
chr7	125408768	+	1	NM_029842	+	Jmjd5	17584	542620	35908			nrLAM-PCR	=	Maybe	Not found
Total: 2
Clone IVT-iPSC 22
Chromosome	Integration site	Orientation	Seq_Count	RefSeq_ID	Gene_Strand	Gene_Name	Gene_Length [bp]	Dist_to_TSS [bp]	Upstream [bp]	Downstream [bp]	Intron_Exon	Technique	Regulation during reprogramming	Genecards	CCGD
chr12	42014877	+	2	NM_053122	+	Immp2l	931499			59289		TES	Up	No	No
chr18	55753526	-	2	NM_026240	+	Gramd3	71661		678606			TES	Down from D0 to D5, up from D5 to D18	No	No
chr2	107309267	-	2	NM_021275	+	Kcna4	7916			10763		TES	UDT	Yes	No
chr7	67809945	+	2	NR_045954	-	4833412C05Rik	18959		6449			TES	UDT	Not found	Yes
chr7	101310526	+	2	NM_001111111	-	Atg16l2	12473		8438			TES	Down (also in iPSC)	No	No
chr8	122527640	-	2	NM_001037298	-	Piezo1	69632	23689			Intron1	TES	Not found	No	No
chr8	35610836	+	4	NM_001081279	+	Mfhas1	91652	23038			Intron1	TES	Down	Yes	Yes
Total: 7
Clone IVT-iPSC 28
Chromosome	Integration site	Orientation	Seq_Count	RefSeq_ID	Gene_Strand	Gene_Name	Gene_Length [bp]	Dist_to_TSS [bp]	Upstream [bp]	Downstream [bp]	Intron_Exon	Technique	Regulation during reprogramming	Genecards	CCGD
chr7	91633406	-	1	NM_011807	+	Dlg2	1358304	65454			Intron2	nrLAM-PCR	UDT	No	No
chr14	11619007	+	1	NM_008981	+	Ptprg	688487				Intron1	nrLAM-PCR	=	No	Yes
Total: 2
Clone IVV-iPSC 9
Chromosome	Integration site	Orientation	Seq_Count	RefSeq_ID	Gene_Strand	Gene_Name	Gene_Length [bp]	Dist_to_TSS [bp]	Upstream [bp]	Downstream [bp]	Intron_Exon	Technique	Regulation during reprogramming	Genecards	CCGD
chr1	191824899	-	2	NM_010892	+	Nek2	11577	3426			Intron3	TES	Slightly up from D0 to D5, down from D5 to D8, up from D8 to D18 (up in iPSC)	Yes	No
chr1	172474604	+	2	NM_029612	+	Slamf9	3050		756			TES	UDT	No	No
chr2	72581642	+	2	NM_025866	+	Cdca7	10672			94752		TES	Up from D0 to D2, down from D2 to D8, up from D8 to D18 (up in iPSC)	Yes	Yes
chr2	143554949	+	2	NM_008792	+	Pcsk2	270150	8816			Intron1	TES	UDT	Maybe	Yes
chr6	97317098	-	2	NM_145148	-	Frmd4b	330791	300559			Intron12	TES	Slightly up	No	Yes
chr8	59733172	+	2	NR_126087	+	4930470O06Rik	19073		92477			TES	Not found	Not found	No
chr8	93975884	+	2	NM_011787	-	Amfr	41053	36756			Intron11	TES	Down	Yes	Yes
Total: 7
Clone IVV-iPSC 12
Chromosome	Integration site	Orientation	Seq_Count	RefSeq_ID	Gene_Strand	Gene_Name	Gene_Length [bp]	Dist_to_TSS [bp]	Upstream [bp]	Downstream [bp]	Intron_Exon	Technique	Regulation during reprogramming	Genecards	CCGD
chr10	86346959	-	2	NM_013722	-	Syn3	450151	151937			Intron6	TES	Up	No	Yes
chr11	9600046	+	2	NM_178259	+	Abca13	492318	408104			Intron55	TES	UDT	Yes	No
chr11	16687751	-	2	NM_007912	+	Egfr	135456		64452			TES	Down (also in iPSC)	Yes	Yes
chr11	36268850	+	2	NM_011856	-	Tenm2	937586	675391			Intron5	TES	Not found	No	Yes
chr15	40951644	+	2	NM_011766	+	Zfpm2	449551	296602			Intron4	TES	Down (UDT in iPSC)	Maybe	Yes
chr15	50474429	-	2	NM_032000	-	Trps1	235283			180330		TES	Down (also in iPSC)	No	Yes
chr17	56905670	-	2	NM_022328	-	Mllt1	42778	29718			Intron4	TES	Slightly up	Yes	Yes
chr2	89880784	+	2	NM_146982	+	Olfr1257	930		44			TES	UDT	Not found	No
chr2	171286599	-	2	NM_029761	+	Dok5	147969			406824		TES	Down from D0 to D5, up from D5 to D18	No	No
chr3	157294492	-	2	NM_001039094	+	Negr1	754671	732698			Intron6	TES	Down (UDT in iPSC)	No	Yes
chr4	135804586	-	2	NM_001085509	+	Myom3	55853	44871			Intron29	TES	UDT (only above detection threshold at D5)	No	Yes
chr5	27653400	+	2	NM_001198886	+	Dpp6	822723	748622			Intron11	TES	Up	No	Yes
chr7	140482745	+	2	NM_146954	+	Olfr535	939		9895			TES	UDT	Not found	No
chr8	98189078	-	2	NR_110579	+	Gm15679	20855		822809			TES	UDT	Not found	No
Total: 14
Clone IVV-iPSC 14
Chromosome	Integration site	Orientation	Seq_Count	RefSeq_ID	Gene_Strand	Gene_Name	Gene_Length [bp]	Dist_to_TSS [bp]	Upstream [bp]	Downstream [bp]	Intron_Exon	Technique	Regulation during reprogramming	Genecards	CCGD
chr6	124513850	+	2	NM_023143	+	C1ra	10820	1229			Exon2	TES	Down	No	No
chr7	75785559	-	2	NM_029332	+	Akap13	299076			30950		TES	Slightly up from D0 to D8, slightly down from D8 to D18	Yes	Yes
chr12	41804152	-	2	NM_053122	+	Immp2l	931499	780062			Intron6	TES	Up	No	No
chr2*	30390875	+	188	NM_001290508	+	Dolpp1	8276		1379			TES	Up	No	No
Total: 4
*This integration was confirmed by PCR and sequencing. The vector integrated is the one encoding hCO-c-Myc. See Supplementary Fig. 10b for details.
														Total numbers (out of 180 hits)
														Genecards	CCGD
														156 hits found	174 hits found
														24 not found	6 not found
														26/156 yes (16.7%)	70/174 yes (40.2%)
														2 in exons (1.11%)	7 in exons (3.89%)
